# Supplementary material for: Loss to Follow-Up Risk among HIV Patients on ART in Zimbabwe, 2009–2016: Hierarchical Bayesian Spatio-Temporal Modeling
Source: Int J Environ Res Public Health. 2022 Sep 2;19(17):11013. doi: 10.3390/ijerph191711013 (PMC9518110; doi:10.3390/ijerph191711013)
Supplement: Supplementary file 1 [file ijerph-19-11013-s001.zip]

Archive with 1 entries (1 files):
- ijerph-1853964-supplementary.pdf
